# Supplementary material for: Genome-wide analysis of RWP-RK transcription factor family reveals its roles in nitrogen response in rice (Oryza sativa)
Source: Front Plant Sci. 2025 Sep 8;16:1597029. doi: 10.3389/fpls.2025.1597029 (PMC12450915; doi:10.3389/fpls.2025.1597029)
Supplement: Supplementary file 3 [file DataSheet1.csv]

Supplementary schedule 2 Gene and Element Counts
Gene	3-AF1 binding site	A-box	AAAC-motif	AAGAA-motif	ABRE	ABRE2	ABRE3a	ABRE4	AC-I	ACE	AE-box	ARE	AT-rich element	AT-rich sequence	ATC-motif	ATCT-motif	AT~ABRE	AT~TATA-box	AuxRR-core	Box 4	Box II	Box III	CAAT-box	CARE	CAT-box	CCAAT-box	CCGTCC motif	CCGTCC-box	CGTCA-motif	DRE core	DRE1	ERE	F-box	G-Box	G-box	GA-motif	GARE-motif	GATA-motif	GATT-motif	GC-motif	GT1-motif	I-box	LAMP-element	LS7	LTR	MBS	MRE	MSA-like	MYB
LOC_Os01g13540					5		1	1				2						4					31	1	3						1	1		3	2	1				1	2				2	1			2
LOC_Os01g14420		1		1	1				1							4		5					33			1	1	1	3		3	2		1	1										5	1	1		4
LOC_Os01g37100		2			7		1	1			1	3						1		1		1	26		1		2	2	4	1				2	4						4				2	2			3
LOC_Os02g04340	1			1	2		1	1		1	1	2						3		1			37			1			2	1		1		1	3		1	1		1	2	1			2	1	1		4
LOC_Os02g51090				2								3			1								26	1	5				3	1		1	1		1			1			2		1			2			1
LOC_Os03g03900		1			3		1	1		1		5		1	1			3		2	1		44		1		1	1						1	2					1	2				1	1	1		3
LOC_Os04g41850			1		1							3	1							3			23		1				4						1			1	1	3		1				2			3
LOC_Os04g47640		2			3		1	1		1		2					1	5		1			31		1	1	2	2	2		1				2					1									2
LOC_Os06g12360		3																2	1	2			17			1	3	3	3	2		3								1	2					1	2		1
LOC_Os09g27190		4			10		1	1				2			1			1		2			24		1	2	4	4	3	1				3	6			1			2	2			1		1	1	3
LOC_Os09g37710		1			1							6								3			41		1	1	1	1				1		1							3			1					3
LOC_Os11g16290		2		2	4	1				1		1											28		1	2	2	2	5	2				2	3							1				3	1		1
LOC_Os12g12970					2		2	2			1	2						4					48		1	1			2	1		1			4	1		1			1	3	1						4
[truncated: 31 more columns]
