# Supplementary material for: Genome-wide analysis of RWP-RK transcription factor family reveals its roles in nitrogen response in rice (Oryza sativa)
Source: Front Plant Sci. 2025 Sep 8;16:1597029. doi: 10.3389/fpls.2025.1597029 (PMC12450915; doi:10.3389/fpls.2025.1597029)
Supplement: Supplementary file 4 [file Table1.xlsx]

## Sheet: Os
Table 1. The characteristics of putative RWP-RK protein genes in Oryza sativa subsp. Japonica.
Gene Name	Gene ID_MSU	Chr	Start	End	CDS (Coding Sequences) Length in bp	Length of Protein in AA (Amino Acid)	MW(Molecular Weights) (KDa)	PI (Protein Isoelectric Points)	Group	Predicted Location	Gene Product Name
OsNLP1	LOC_Os03g03900	Chr3	1776271	1780899	2829	942	104617	5.57	Ⅰ	Nucleus	NIN, putative, expressed
OsNLP2	LOC_Os04g41850	Chr4	24795660	24802127	2811	936	101603	5.72	Ⅲ	Nucleus	NIN, putative, expressed
OsNLP3	LOC_Os01g13540	Chr1	7571236	7576817	2817	938	102439	5.66	Ⅱ	Nucleus	NIN, putative, expressed
OsNLP4	LOC_Os09g37710	Chr9	21735440	21740633	2529	842	92594	6.29	Ⅰ	Nucleus	NIN, putative, expressed
OsNLP5.1	LOC_Os11g16290	Chr11	8970074	8977435	2661	886	98080.1	6.2	Ⅲ	Nucleus	Similar to RWP-RK domain containing protein, expressed
OsNLP5.2	LOC_Os11g16290	Chr11	8970074	8977435	2577	858	94889.6	6.63	Ⅲ	Nucleus	Similar to RWP-RK domain containing protein, expressed
OsNLP6	LOC_Os02g04340	Chr2	1913425	1916183	2010	669	70271.1	5.17	Ⅱ	Cytoplasm	NIN, putative, expressed
OsRKD1	LOC_Os01g14420	Chr1	8064796	8069095	948	315	33308.5	8.43	Ⅳ	Nucleus	RWP-RK domain-containing protein, putative, expressed
OsRKD3	LOC_Os01g37100	Chr1	20705750	20707408	1326	441	47810.2	6.02	Ⅳ	Chloroplast. Nucleus	RWP-RK domain-containing protein, putative, expressed
OsRKD4	LOC_Os04g47640	Chr4	28273522	28275825	1020	339	38758	8.46	Ⅳ	Nucleus	RWP-RK domain-containing protein, putative, expressed
OsRKD5	LOC_Os06g12360	Chr6	6696666	6700782	2766	921	104713	7.36	Ⅳ	Chloroplast	RWP-RK domain-containing protein, putative, expressed
OsRKD6	LOC_Os02g51090	Chr2	31249160	31250608	699	232	27394.9	5.56	Ⅳ	Nucleus	RWP-RK domain-containing protein, putative, expressed
OsRKD8	LOC_Os12g12970	Chr12	7182492	7188162	1359	452	48036.8	5.63	Ⅳ	Nucleus	RWP-RK domain-containing protein, putative, expressed
OsRKD9	LOC_Os09g27190	Chr9	16530333	16534799	1020	339	37221.6	5.47	Ⅳ	Chloroplast. Nucleus	RWP-RK domain-containing protein, putative, expressed

## Sheet: At
Gene ID	Annoation	Gene Name
AT1G18790.1	RWP-RK domain-containing protein	AtRKD1
AT1G20640.1	Nin-like family protein	NLP4
AT1G64530.1	Nin-like family protein	NLP6
AT1G74480.1	RWP-RK domain-containing protein	AtRKD2
AT1G76350.1	Nin-like family protein	NLP5
AT2G17150.1	Nin-like family protein	NLP1
AT2G43500.1	Nin-like family protein	NLP8
AT3G59580.1	Nin-like family protein	NLP9
AT4G24020.1	NIN like protein 7	NLP7
AT4G35270.1	Nin-like family protein	NLP2
AT4G35590.1	RWP-RK domain-containing protein	AtRKD5
AT4G38340.1	Nin-like family protein	NLP3
AT5G53040.1	RWP-RK domain-containing protein	AtRKD4
AT5G66990.1	RWP-RK domain-containing protein	AtRKD3
